# Supplementary material for: Host Bioenergetic Parameters Reveal Cytotoxicity of Antituberculosis Drugs Undetected Using Conventional Viability Assays
Source: Antimicrob Agents Chemother. 2021 Sep 17;65(10):e00932-21. doi: 10.1128/AAC.00932-21 (PMC8448146; doi:10.1128/AAC.00932-21)
Supplement: Supplemental file 2 — Data Sets S1 to S10. Download AAC.00932-21-s0002.xlsx, XLSX file, 0.10 MB [file aac.00932-21-s0002.xlsx]

## Sheet: Dataset S1
Dataset S1. Absolute values of the bioenergetic parameters of HepG2, THP-1 and hMDM cells treated with increasing MIC concentrations of anti-TB drugs were used to calculate the relative values to untreated cells (in italics). Relative values were used for correlation (Pearson's correlation co-efficient), hierarchical clustering and PCA. Absolute values were generated from a minimum of five replic…
Drug and Concentration	Cell line	Basal Respiration (pmol O2/min/μg protein)		Relative Basal Respiration	Maximal Respiration (pmol O2/min/μg protein)		Relative Maximal Respiration	Spare respiratory capacity (pmol O2/min/μg protein) SRC		Relative Spare Respiratory Capacity	ATP-linked OCR (pmol O2/min/μg protein)		Relative ATP-linked OCR	Non-mitochondrial OCR (pmol O2/min/μg protein)		Relative non-mitochondrial OCR	Proton leak (pmol O2/min/μg protein)		Relative proton leak	Basal ECAR (mpH/min/μg protein)		Relative Basal ECAR	Compensatory ECAR (mpH/min/μg protein)		Relative Compensatory ECAR
		Average	Std Dev		Average	Std Dev		Average	Std Dev		Average	Std Dev		Average	Std Dev		Average	Std Dev		Average	Std Dev		Average	Std Dev
UT1	HepG2	71.0367	4.7286	1	150.399	7.01885	1	79.3626	6.88021	1	57.3735	3.69384	1	21.3408	8.62206	1	13.6632	1.84208	1	70.7136	3.20747	1	86.2738	3.69825	1
EMB 1X MIC	HepG2	60.4241	4.85408	0.850604	132.044	8.52082	0.877958	71.62	3.68062	0.902441	47.119	1.82575	0.821266	13.7287	5.02618	0.643304	13.3052	5.27967	0.973798	53.7244	3.18335	0.759746	66.4666	3.52783	0.770414
EMB 10X MIC	HepG2	60.4948	3.26332	0.851599	120.293	6.01171	0.799827	59.7986	3.187	0.753486	47.1322	2.1433	0.821497	17.1754	1.30589	0.804813	13.3626	1.2983	0.978003	58.4544	1.59051	0.826636	76.4424	2.31386	0.886044
EMB 50X MIC	HepG2	66.8616	7.03269	0.941227	146.231	14.6149	0.972284	79.3692	9.16355	1.00008	52.5089	5.33047	0.915212	18.4089	2.70033	0.862613	14.3527	1.98276	1.05047	58.4858	3.09229	0.827079	73.8846	3.69587	0.856396
EMB 100X MIC	HepG2	55.996	10.8971	0.788269	117.704	17.4207	0.782611	61.7081	10.8774	0.777546	42.6734	11.2545	0.743783	17.3021	10.0416	0.810751	13.3226	1.57151	0.975073	53.6046	3.73752	0.758052	70.7177	5.548	0.819689
MXF 1X MIC	HepG2	57.4363	5.72088	0.808544	124.189	8.62074	0.825726	66.7523	5.42884	0.841106	44.2251	3.86636	0.770827	16.8463	2.31503	0.789393	13.2112	1.93903	0.966921	51.8765	1.36172	0.733614	67.3768	3.41052	0.780964
MXF 10X MIC	HepG2	60.5743	5.70038	0.852719	132.07	13.0458	0.878128	71.4954	8.86837	0.900871	46.8357	4.4313	0.816329	16.1472	2.29651	0.756636	13.7386	1.34425	1.00552	99.6685	6.50714	1.40947	129.157	5.24116	1.49706
MXF 50X MIC	HepG2	57.2618	4.09428	0.806088	122.169	18.3166	0.812298	64.9073	14.674	0.817858	44.8083	3.32781	0.780992	14.2454	2.45269	0.667517	12.4535	1.09808	0.911467	58.6051	1.7162	0.828766	73.512	3.40792	0.852078
MXF 100X MIC	HepG2	44.3811	2.43684	0.624763	94.6632	4.29308	0.629413	50.2821	2.91909	0.633575	34.0319	3.16012	0.593164	9.38341	3.43887	0.439693	10.3492	1.39435	0.757453	54.7309	1.69296	0.773979	68.3651	1.11716	0.79242
UT2	HepG2	90.1287	4.01198	1	198.932	11.6426	1	108.803	10.7465	1	68.4258	3.30482	1	18.7293	9.20334	1	21.7029	1.43868	1	68.4937	2.59759	1	86.6891	3.74335	1
PZA 1X MIC	HepG2	105.933	5.7985	1.17535	242.659	21.9683	1.21981	136.727	18.7272	1.25664	81.1433	6.77478	1.18586	29.1249	9.34343	1.55505	24.7895	2.54225	1.14222	88.0431	4.10126	1.28542	110.428	7.30601	1.27384
PZA 10X MIC	HepG2	83.5658	4.93026	0.927183	187.68	10.6887	0.943436	104.114	6.29125	0.9569	63.4583	4.10154	0.927403	16.5307	4.94099	0.882612	20.1075	1.23385	0.926492	68.7994	3.67463	1.00446	88.4863	3.00647	1.02073
PZA 50X MIC	HepG2	89.8332	5.81755	0.996722	217.831	13.4926	1.095	127.998	8.07553	1.17642	68.9291	2.76936	1.00736	23.5528	2.44912	1.25754	20.9041	3.55421	0.963196	57.8423	0.753259	0.844491	83.3253	3.65297	0.961197
PZA 100X MIC	HepG2	61.9051	16.0624	0.686852	139.418	16.8412	0.700833	77.513	2.62551	0.712413	46.6875	16.2924	0.682308	18.6694	13.5416	0.996802	15.2176	0.740565	0.701179	54.4514	2.01276	0.794985	74.4753	6.61748	0.859108
STR 1X MIC	HepG2	96.4109	8.3604	1.0697	220.795	16.0365	1.1099	124.384	9.04948	1.1432	73.7653	7.53299	1.07803	23.1835	3.35992	1.23782	22.6457	3.13659	1.04344	72.8199	3.77603	1.06316	97.5148	5.93776	1.12488
STR 10X MIC	HepG2	89.5985	3.43925	0.994118	196.11	7.42475	0.985813	106.511	4.64638	0.978934	67.3299	2.82231	0.983985	22.6651	4.80534	1.21014	22.2686	1.17971	1.02607	78.8038	5.0589	1.15053	101.146	4.28427	1.16677
STR 50X MIC	HepG2	107.185	5.80636	1.18924	226.13	11.9174	1.13672	118.946	6.96038	1.09322	81.3146	5.74269	1.18836	22.738	5.79288	1.21403	25.8701	2.05162	1.19201	84.9818	2.39598	1.24072	107.96	4.52378	1.24537
STR 100X MIC	HepG2	99.3947	7.65913	1.10281	233.195	17.5281	1.17224	133.801	12.8046	1.22975	74.5579	7.15491	1.08962	24.2097	6.12531	1.29261	24.8368	1.41641	1.1444	92.2649	6.57618	1.34706	121.85	8.87182	1.4056
UT3	HepG2	60.7401	8.46565	1	172.468	27.9715	1	111.728	19.7988	1	48.065	5.1411	1	22.706	2.99449	1	12.6752	3.3543	1	28.662	3.12598	1	44.1018	5.09766	1
BDQ 1X MIC	HepG2	63.0928	6.30292	1.03873	173.132	15.0436	1.00385	110.039	10.2913	0.984882	48.7861	3.502	1.015	23.8771	2.49049	1.05158	14.3067	3.07087	1.12872	25.4844	2.00146	0.889135	42.1587	4.13949	0.95594
BDQ 10X MIC	HepG2	62.3558	5.26245	1.0266	189.878	18.0009	1.10094	127.522	13.2055	1.14136	47.9391	3.13815	0.997381	26.1061	1.08303	1.14974	14.4167	2.34671	1.1374	27.5817	2.03601	0.962309	46.7052	2.68312	1.05903
BDQ 50X MIC	HepG2	69.7857	4.06224	1.14892	184.111	16.4949	1.0675	114.325	14.0212	1.02324	52.3563	2.69567	1.08928	27.5813	1.43057	1.21471	17.4294	1.53415	1.37508	28.0919	2.88299	0.98011	47.2299	1.88757	1.07093
BDQ 100X MIC	HepG2	71.4479	13.9612	1.17629	227.642	54.9637	1.31991	156.194	45.8315	1.39798	55.5442	14.0209	1.15561	26.4368	10.7799	1.16431	15.9037	3.0476	1.25472	30.5821	2.68384	1.06699	49.4831	7.92199	1.12202
CFZ 1X MIC	HepG2	74.9033	5.67445	1.23318	203.791	15.3433	1.18162	128.888	14.6354	1.15359	56.7673	3.60107	1.18105	30.9978	2.9008	1.36518	18.1359	2.48985	1.43083	31.3045	2.21505	1.09219	52.7182	2.57975	1.19538
CFZ 10X MIC	HepG2	62.3633	4.35112	1.02672	153.378	5.2879	0.889311	91.0148	5.18577	0.814608	42.5839	2.89137	0.885965	26.9018	2.56378	1.18479	19.7794	1.47159	1.56049	28.892	2.71035	1.00802	48.4354	3.95206	1.09826
CFZ 50X MIC	HepG2	68.782	2.1123	1.1324	83.3304	4.18673	0.483163	14.5484	5.45057	0.130212	23.5666	1.10054	0.490307	25.1821	3.18582	1.10905	45.2154	2.09621	3.56725	39.8579	3.67727	1.39062	55.703	3.93102	1.26305
CFZ 100X MIC	HepG2	74.0052	2.60208	1.21839	45.632	3.66525	0.264582	-28.3732	2.33914	-0.253948	11.5245	0.904872	0.239768	23.5134	3.17822	1.03556	62.4807	2.23082	4.92939	50.6551	3.3026	1.76732	57.8666	4.01912	1.31211
UT4	HepG2	73.4428	5.96231	1	267.292	16.5455	1	193.849	13.3113	1	60.0012	2.95634	1	23.3922	4.14078	1	13.4416	4.18005	1	25.0161	1.15797	1	25.6604	0.881715	1
INH 1X MIC	HepG2	98.7284	11.2755	1.34429	361.085	50.2187	1.3509	262.356	40.2476	1.35341	80.1623	8.00666	1.33601	32.6175	6.14706	1.39437	18.5661	4.79539	1.38124	31.0473	1.48527	1.24109	33.6916	2.2112	1.31298
INH 10X MIC	HepG2	75.5624	9.65539	1.02886	269.296	46.6319	1.0075	193.734	37.3033	0.999407	65.4566	7.44161	1.09092	29.9051	5.21722	1.27842	10.1058	4.16069	0.751828	25.5914	0.718162	1.02299	26.7745	0.730014	1.04342
INH 50X MIC	HepG2	72.0054	7.21997	0.980428	256.426	26.7387	0.95935	184.421	19.8442	0.951365	59.0852	3.9954	0.984733	24.2979	5.70667	1.03872	12.9202	4.5197	0.961208	19.955	1.51962	0.797685	20.8589	1.62502	0.812883
INH 100X MIC	HepG2	84.783	4.86451	1.15441	315.534	24.1788	1.18049	230.751	20.7834	1.19037	70.8191	2.45035	1.18029	29.8814	3.66242	1.27741	13.9639	3.27905	1.03886	24.3364	1.28349	0.972826	25.9181	1.56374	1.01004
RIF 1X MIC	HepG2	50.9212	4.33381	0.693344	180.922	13.7631	0.67687	130	11.8458	0.670628	42.0595	2.13078	0.700978	16.9301	3.33529	0.723747	8.86165	2.81738	0.659269	14.3821	0.284909	0.574912	15.4344	0.880693	0.601488
RIF 10X MIC	HepG2	76.3699	7.66488	1.03985	276.391	8.34282	1.03404	200.021	7.55462	1.03184	62.5753	3.94713	1.0429	25.9679	5.71798	1.11011	13.7946	4.25784	1.02626	23.4476	1.55374	0.9373	25.263	1.80688	0.984513
RIF 50X MIC	HepG2	110.845	11.4393	1.50927	381.993	38.2415	1.42912	271.148	28.1808	1.39876	91.2353	7.68547	1.52056	39.1192	3.61831	1.67232	19.6101	4.66975	1.45891	32.0384	1.31878	1.28071	34.7383	1.44704	1.35377
RIF 100X MIC	HepG2	81.7242	11.5336	1.11276	287.553	53.0464	1.0758	205.829	42.334	1.0618	66.7441	8.42933	1.11238	28.3478	7.66017	1.21185	14.9801	4.26375	1.11446	24.5492	2.30712	0.981336	30.1375	2.43703	1.17447
UT5	HepG2	111.036	7.974	1	261.834	23.1674	1	150.798	21.0099	1	88.0768	5.37639	1	29.7182	3.05646	1	22.9596	3.45711	1	39.6257	3.20897	1	57.1973	3.98824	1
INH.RIF 1X MIC	HepG2	152.848	6.61125	1.37656	359.629	11.7675	1.3735	206.78	11.6821	1.37124	121.347	4.69324	1.37774	42.3076	3.51191	1.42363	31.5015	3.29973	1.37204	57.2188	4.80218	1.44398	82.6037	6.22517	1.44419
INH.RIF 10X MIC	HepG2	120.423	7.25374	1.08454	291.087	19.6494	1.11172	170.664	15.7083	1.13174	95.9324	6.1235	1.08919	33.6102	3.7523	1.13096	24.4906	2.21772	1.06668	44.8988	3.90613	1.13307	66.2541	5.69239	1.15834
UT6	HepG2	60.0973	4.69462	1	127.007	10.6481	1	50.8291	8.75103	1	50.8291	4.43193	1	17.8449	1.7214	1	9.26819	1.23451	1	24.1084	1.90215	1	29.6452	2.12879	1
5FLD 1X MIC	HepG2	67.5496	2.05574	1.124	148.715	6.24258	1.17092	81.1652	5.9621	1.59682	58.2463	1.84222	1.14592	20.8268	1.23091	1.1671	9.30321	0.592951	1.00378	26.8666	3.40285	1.11441	34.4889	4.58522	1.16339
5FLD 10X MIC	HepG2	61.0708	3.76955	1.0162	126.307	7.28309	0.994495	65.2367	7.13805	1.28345	51.2647	2.9552	1.00857	18.8527	1.00606	1.05648	9.8061	1.05487	1.05804	24.0501	1.80334	0.997582	30.8247	2.01675	1.03979
UT7(15.08.2019)	HepG2	69.1639	11.2998	1	219.474	36.78	1	150.31	26.6885	1	61.73	9.21991	1	38.347	6.46237	1	7.43387	3.88133	1	37.297	5.48399	1	55.1423	7.42412	1
LZD 1X MIC	HepG2	70.9752	4.3677	1.02619	220.138	23.7418	1.00303	149.162	19.7127	0.992367	62.3975	3.67744	1.01081	37.1731	1.33686	0.969389	8.57762	2.2133	1.15386	36.0172	1.57292	0.965685	53.4222	3.11556	0.968807
LZD 10X MIC	HepG2	93.0303	4.7424	1.34507	268.092	27.407	1.22152	175.062	29.0167	1.16468	79.1364	3.87277	1.28198	43.4683	4.72071	1.13355	13.8939	5.0794	1.869	48.7999	5.70442	1.30841	72.9075	8.70685	1.32217
UT1	THP1	52.2139	3.94171	1	137.057	12.8445	1	84.8428	10.628	1	40.7652	2.501	1	10.4582	1.60473	1	11.4487	2.09479	1	18.8895	1.31356	1	38.8005	1.98722	1
INH 1X MIC	THP1	53.5803	4.68656	1.02617	122.279	12.0477	0.892175	68.6982	9.67324	0.809712	40.5784	2.45653	0.995417	10.9723	1.10632	1.04916	13.0019	2.41898	1.13567	16.5267	0.947329	0.874915	32.7725	2.34958	0.844641
INH 10X MIC	THP1	46.8134	3.75761	0.89657	107.204	14.566	0.782189	60.3909	10.9545	0.711797	35.7803	2.6016	0.877718	10.593	1.47779	1.01288	11.0331	1.41608	0.963694	15.0813	0.771458	0.798396	30.8622	2.41141	0.795408
INH 50X MIC	THP1	50.3536	1.37079	0.964371	108.939	3.30981	0.794847	58.5855	3.42941	0.690518	38.0666	1.22912	0.933802	9.62155	1.43247	0.919998	12.287	0.821767	1.07322	14.2243	0.270404	0.753026	30.5555	1.07652	0.787503
INH 100X MIC	THP1	47.677	1.20835	0.91311	103.184	3.81424	0.752855	55.5068	2.87113	0.654231	36.679	0.982327	0.899764	10.3144	0.949043	0.986248	10.998	0.277325	0.96063	13.4536	0.535329	0.712227	29.7181	1.07544	0.765922
RIF 1X MIC	THP1	53.4593	3.15578	1.02385	114.493	3.43955	0.835372	61.034	4.71522	0.719377	40.0158	2.42615	0.981618	10.5606	0.62592	1.00978	13.4435	1.09231	1.17424	14.9101	0.974745	0.789335	31.977	2.25247	0.824139
RIF 10X MIC	THP1	51.0242	2.59446	0.977215	114.853	5.94979	0.837996	63.8288	6.51995	0.752319	38.8077	1.35823	0.951983	9.69541	1.41532	0.92706	12.2164	1.35975	1.06706	15.3076	1.53187	0.810378	31.5193	2.70137	0.812344
RIF 50X MIC	THP1	58.0487	1.97264	1.11175	116.947	3.38494	0.853271	58.8979	3.09734	0.6942	43.3621	1.27826	1.06371	10.8379	1.28394	1.0363	14.6865	0.738759	1.28281	13.9096	0.882191	0.736369	29.4202	1.99308	0.758242
RIF 100X MIC	THP1	54.3175	4.07811	1.04029	100.501	11.9277	0.733283	46.1838	8.23176	0.544346	40.7086	3.28917	0.998613	10.3479	2.23854	0.98945	13.6088	1.22797	1.18868	12.6379	0.984871	0.669044	26.9275	3.32629	0.693999
UT2	THP1	52.2786	3.24749	1	104.002	7.74852	1	51.7236	7.40839	1	36.342	2.26025	1	20.4372	1.89277	1	15.9366	1.15242	1	30.6073	5.77977	1	45.8253	5.42017	1
BDQ 1X MIC	THP1	52.6524	4.74212	1.00715	92.7019	9.3071	0.891346	40.0495	6.47297	0.774299	36.8397	3.45192	1.0137	20.4609	1.12313	1.00116	15.8127	1.4444	0.992226	23.9922	5.61458	0.783871	38.368	4.63229	0.837266
BDQ 10X MIC	THP1	52.2662	2.4288	0.999764	93.5872	8.50477	0.899858	41.3209	6.26754	0.79888	36.208	1.98273	0.996313	19.7723	1.09955	0.967464	16.0582	0.526388	1.00764	23.5011	7.83617	0.767827	39.4773	7.8042	0.861472
BDQ 50X MIC	THP1	50.845	2.17047	0.972578	90.1524	5.68656	0.866832	39.3074	5.07679	0.759951	32.9674	1.33821	0.907144	20.6863	1.57206	1.01218	17.8775	0.917896	1.12179	24.6704	5.4418	0.80603	39.3205	4.54698	0.858052
BDQ 100X MIC	THP1	40.7971	1.82485	0.780379	68.7116	6.68397	0.660675	27.9145	6.51938	0.539687	24.6477	1.056	0.678215	16.6832	1.64662	0.816315	16.1494	1.1763	1.01336	23.0182	8.25922	0.75205	34.6839	7.56001	0.756872
CFZ 1X MIC	THP1	59.0851	2.38887	1.1302	108.961	9.09392	1.04768	49.8763	8.47453	0.964284	40.1885	2.06134	1.10584	24.1655	2.18305	1.18243	18.8966	0.774774	1.18574	28.7332	7.05091	0.938768	43.9513	5.84823	0.959105
CFZ 10X MIC	THP1	44.0976	3.68693	0.843512	76.6627	3.37012	0.737126	32.5651	2.80842	0.629598	26.2355	2.35388	0.721906	18.6772	2.47188	0.913881	17.8621	1.55863	1.12082	26.0869	5.7188	0.852308	37.2584	4.59316	0.813052
CFZ 50X MIC	THP1	35.0192	1.4266	0.669858	46.2522	2.09277	0.444723	11.233	1.04556	0.217173	10.7052	0.9393	0.294568	13.453	1.08162	0.658257	24.314	1.30682	1.52568	36.1899	2.99558	1.18239	35.9224	4.10614	0.783899
CFZ 100X MIC	THP1	34.8118	2.49164	0.665891	33.7414	1.43507	0.32443	-1.0704	2.2984	-0.0206945	8.64127	1.77612	0.237776	11.0834	1.33426	0.542312	26.1706	1.06528	1.64217	33.6544	6.87838	1.09955	35.077	5.20974	0.765449
UT3	THP1	61.6619	3.04114	1	86.7893	4.70267	1	25.1274	1.77313	1	45.7153	2.71168	1	16.59	0.866455	1	15.9466	0.924788	1	29.0122	2.54638	1	58.7881	3.54136	1
EMB 1X MIC	THP1	34.8792	5.05335	0.565652	47.2384	9.91026	0.544288	12.3592	5.40888	0.491862	26.5747	2.68091	0.581308	10.2735	1.96958	0.619259	8.30452	3.18088	0.52077	11.9549	1.82417	0.412065	25.83	2.33136	0.439375
EMB 10X MIC	THP1	39.1351	4.76707	0.634672	54.0286	6.97924	0.622525	14.8934	2.27656	0.592717	28.8955	3.74773	0.632074	10.1126	1.36482	0.609563	10.2396	1.19427	0.642119	16.4555	2.18158	0.567192	31.6333	2.77934	0.538089
EMB 50X MIC	THP1	41.0479	5.00561	0.665693	56.7999	11.0015	0.654457	15.7519	6.15688	0.626883	30.1108	4.02381	0.658658	10.7429	1.49155	0.647555	10.9372	0.997538	0.685862	17.7369	0.873244	0.611361	33.8994	2.00873	0.576637
EMB 100X MIC	THP1	39.9271	2.91976	0.647517	52.504	4.45535	0.604959	12.5769	2.99343	0.500524	29.7409	1.87035	0.650567	10.7745	0.902638	0.649459	10.1862	1.16079	0.638772	12.5937	1.36923	0.434083	26.758	1.20183	0.455159
MXF 1X MIC	THP1	45.3252	2.18906	0.73506	60.3619	3.09362	0.695499	15.0367	2.90522	0.598419	34.2973	1.65365	0.750237	10.2715	2.29894	0.619139	11.0279	1.464	0.691548	15.1647	1.43962	0.5227	31.2649	2.9725	0.531824
MXF 10X MIC	THP1	59.3174	3.52072	0.961978	78.5109	9.33698	0.904615	19.1935	6.0587	0.763849	43.7671	3.07573	0.957384	14.9605	0.744175	0.90178	15.5503	0.619181	0.975146	17.6937	1.06663	0.60987	37.4293	0.765712	0.636682
MXF 50X MIC	THP1	43.1186	2.56753	0.699274	56.4097	7.00534	0.649962	13.2912	4.77995	0.528951	31.5962	2.46587	0.691152	10.0802	1.27426	0.607606	11.5224	0.374661	0.722558	15.7784	1.74694	0.543853	31.69	1.72638	0.539055
MXF 100X MIC	THP1	43.9499	3.82613	0.712756	57.2719	3.86423	0.659895	13.322	0.340224	0.530177	32.6371	3.04197	0.713921	10.0917	0.858797	0.608299	11.3128	0.899874	0.709416	14.4679	0.780991	0.498685	31.0651	1.93821	0.528424
UT4	THP1	34.2516	2.63297	1	41.4855	2.35268	1	7.23388	2.34036	1	23.5582	1.94355	1	4.62714	1.0211	1	10.6934	0.754657	1	62.3	7.2905	1	75.3	5.42946	1
PZA 1X MIC	THP1	49.1692	2.71	1.43553	52.915	2.23767	1.27551	3.74585	1.30043	0.51782	34.9901	2.3557	1.48526	8.49684	1.60286	1.83631	14.1791	0.506375	1.32597	48.2891	6.16723	0.775106	67.3433	6.80995	0.894334
PZA 10X MIC	THP1	42.1725	4.15089	1.23126	43.3305	4.54444	1.04447	1.15794	1.35825	0.160072	29.6231	3.1142	1.25744	5.50146	1.8977	1.18895	12.5494	1.27046	1.17357	41.1188	4.06193	0.660014	62.1683	7.1348	0.825608
PZA 50X MIC	THP1	39.6156	2.97839	1.15661	40.9569	3.73089	0.987259	1.34129	2.09986	0.185417	27.8662	2.30036	1.18286	6.63097	1.83398	1.43306	11.7495	1.01704	1.09876	39.7889	3.53094	0.638667	59.4064	4.26201	0.78893
PZA 100X MIC	THP1	38.3891	1.95753	1.1208	39.8528	0.577627	0.960645	1.46371	2.374	0.202341	26.0083	1.07883	1.104	5.59924	2.03867	1.21009	12.3808	1.13051	1.1578	44.3227	3.71488	0.71144	61.629	1.47742	0.818447
UT5 LZD	THP1	53.077	5.5601	1	85.0807	6.1085	1	32.0037	1.68836	1	39.7766	3.80044	1	15.5087	3.10527	1	13.3005	1.8469	1	24.9369	1.96292	1	33.7021	2.31249	1
LZD 1X MIC	THP1	51.4322	1.32947	0.96901	66.9637	1.95709	0.787061	15.5315	1.60917	0.485304	38.7645	1.1549	0.974557	13.3178	0.571248	0.858731	12.6676	0.315388	0.95242	12.6489	2.11442	0.507236	22.7692	3.17078	0.675603
LZD 10X MIC	THP1	50.6688	3.0152	0.954628	67.3191	5.03412	0.791238	16.6503	2.22842	0.520261	38.6899	2.64162	0.972679	13.1514	0.835586	0.848001	11.979	0.392662	0.900644	14.43	2.25969	0.578661	23.468	1.94088	0.696336
LZD 50X MIC	THP1	54.9418	2.56888	1.03513	68.8917	3.37811	0.809722	13.9499	1.40236	0.435886	42.5868	2.35212	1.07065	13.4034	1.67676	0.864251	12.3549	0.357966	0.92891	12.8772	3.10033	0.516393	24.1842	3.75004	0.717587
LZD 100X MIC	THP1	55.9252	5.02446	1.05366	74.4648	7.13956	0.875226	18.5396	2.24726	0.579296	43.2798	3.14826	1.08807	12.4988	1.87309	0.805923	12.6454	2.19638	0.950751	12.1524	1.74998	0.487326	23.4694	1.80605	0.696377
STR 1X MIC	THP1	40.3026	1.46435	0.759323	55.4715	2.58369	0.651987	15.1689	1.28941	0.473974	29.8437	1.18199	0.750284	10.8743	1.1158	0.701178	10.4589	0.284187	0.786354	12.3201	2.05825	0.494052	19.5383	1.98834	0.579735
STR 10X MIC	THP1	45.7666	2.71715	0.862268	60.3502	2.48987	0.709329	14.5836	1.04774	0.455686	34.2752	2.13592	0.861692	12.1192	1.23289	0.781447	11.4915	0.628964	0.86399	12.0049	2.41661	0.481412	21.3981	2.0906	0.634918
STR 50X MIC	THP1	43.2409	2.38861	0.814683	62.4603	3.14742	0.734129	19.2193	2.94502	0.600534	32.3134	1.90663	0.812371	11.2511	0.852933	0.72547	10.9276	0.525383	0.821595	14.5526	2.3705	0.58358	21.1908	1.30586	0.628769
STR 100X MIC	THP1	52.8843	3.38189	0.996368	72.8053	5.36633	0.85572	19.921	2.53485	0.622461	39.7434	2.75387	0.999167	14.097	0.634159	0.908977	13.1408	0.657276	0.987997	16.8394	2.71315	0.675283	27.1708	1.04763	0.806206
UT6	THP1	24.6541	2.79837	1	37.7172	5.75106	1	13.0631	4.30883	1	14.1755	1.96186	1	9.05863	1.47787	1	10.4786	1.02271	1	24.9323	4.11144	1	31.6616	4.27722	1
INH.RIF 1X MIC	THP1	22.5865	3.87139	0.916137	37.637	7.54653	0.997873	15.0505	4.90147	1.15213	13.3036	2.7254	0.93849	8.72761	1.37998	0.963458	9.28292	1.19962	0.885896	21.6209	2.54616	0.867184	27.6521	3.26778	0.873362
INH.RIF 10X MIC	THP1	18.7147	1.16041	0.75909	28.1546	5.04001	0.746466	9.43993	4.42463	0.722639	11.5221	0.867089	0.812818	6.6092	0.537877	0.729603	7.19256	0.411757	0.686407	13.941	1.09945	0.559153	18.9255	1.28336	0.597742
UT7	THP1	32.8092	3.65883	1	74.5937	11.9689	1	41.7845	10.6174	1	19.5551	2.15633	1	15.9476	1.08384	1	13.2541	1.86734	1	38.095	2.12299	1	47.1056	2.38633	1
5FLD 1X MIC	THP1	36.8391	2.51504	1.12283	91.6034	7.91351	1.22803	54.7643	6.61311	1.31064	22.7014	2.10884	1.1609	17.9711	1.43043	1.12689	14.1377	1.19697	1.06666	40.2552	3.94891	1.05671	51.2078	3.07152	1.08708
5FLD 10X MIC	THP1	25.0933	2.88382	0.764827	56.9787	5.32279	0.763854	31.8854	4.26019	0.76309	15.9014	2.13314	0.81316	11.4754	0.590029	0.719573	9.19193	0.879738	0.693517	26.2644	2.02827	0.689445	33.9759	1.86963	0.721271
UT1	hMDM	91.0561	10.5793	1	141.891	29.2018	1	50.8347	22.4919	1	79.3092	9.51403	1	24.0945	1.39703	1	11.7469	1.28353	1	28.8051	1.86828	1	40.5613	2.85397	1
BDQ 1X MIC	hMDM	87.236	11.4282	0.958046	123.365	45.2137	0.869439	36.1294	36.5645	0.710723	74.7474	11.6108	0.942482	22.223	3.90566	0.922329	12.4885	0.630243	1.06313	22.1959	1.04912	0.770553	35.1249	2.91007	0.865969
BDQ 10X MIC	hMDM	81.6131	5.00132	0.896295	116.035	14.6132	0.817777	34.4219	13.3451	0.677134	70.2819	4.83163	0.886177	20.955	3.09808	0.869701	11.3312	0.824752	0.964607	21.7139	1.96214	0.75382	34.1476	3.47727	0.841875
BDQ 50X MIC	hMDM	102.842	7.47711	1.12943	130.685	23.0477	0.921023	27.843	21.8834	0.547716	88.3928	8.28348	1.11453	25.3885	2.43436	1.05371	14.4489	1.2955	1.23002	31.5327	2.34178	1.09469	46.5752	2.02613	1.14827
BDQ 100X MIC	hMDM	75.5303	12.5229	0.829492	106.622	25.8198	0.75144	31.0921	15.5192	0.611631	64.429	11.9304	0.812378	19.515	1.89366	0.809937	11.1013	1.21116	0.945037	24.3128	2.04247	0.844046	38.0699	3.52828	0.938575
UT2	hMDM	174.879	28.8085	1	192.924	38.706	1	18.0458	16.6982	1	145.999	28.8372	1	37.0772	4.57021	1	28.8799	0.609076	1	100.508	2.28249	1	112.095	3.78831	1
EMB 1X MIC	hMDM	142.401	14.4218	0.814284	146.271	11.0102	0.75818	3.87068	13.241	0.214492	118.521	11.0252	0.811793	27.3001	3.31662	0.736305	23.8801	3.88363	0.826875	73.3731	8.15687	0.73002	83.978	10.1044	0.749165
EMB 10X MIC	hMDM	150.771	17.7775	0.862147	171.264	15.5882	0.887724	20.4926	7.06771	1.13559	126.43	16.643	0.865967	30.6111	1.62716	0.825605	24.3409	1.58518	0.842831	78.0533	3.85346	0.776584	89.1763	5.53918	0.795539
EMB 50X MIC	hMDM	186.523	14.7177	1.06659	193.731	9.56414	1.00418	7.20765	8.37817	0.399409	157.364	12.7196	1.07784	36.351	5.09561	0.980413	29.1597	3.56006	1.00969	86.289	5.63953	0.858525	101.864	2.79065	0.908727
EMB 100X MIC	hMDM	137.159	13.6055	0.784309	144.363	29.9089	0.748286	7.2037	17.6772	0.39919	113.837	11.9308	0.77971	26.6164	2.95084	0.717865	23.3222	2.87479	0.807558	56.2306	2.17865	0.559461	73.936	2.79632	0.65958
MXF 1X MIC	hMDM	143.351	19.9712	0.81972	158.351	12.2053	0.820791	14.9992	11.7886	0.831174	118.852	16.387	0.81406	31.8614	3.82164	0.859327	24.4998	3.65246	0.848333	76.7016	2.21218	0.763136	91.1119	3.65932	0.812807
MXF 10X MIC	hMDM	144.674	19.3882	0.827282	160.445	23.0754	0.831648	15.7711	10.0962	0.873949	120.935	17.3493	0.828327	28.3142	3.44528	0.763656	23.7393	3.07697	0.822	59.3228	3.32422	0.590227	76.3979	3.04114	0.681543
MXF 50X MIC	hMDM	160.651	30.8478	0.918645	156.98	26.5441	0.813686	-3.67152	11.1827	-0.203456	136.163	29.224	0.932634	29.7347	4.05471	0.801968	24.488	2.207	0.847926	80.8835	3.18878	0.804744	91.6479	2.8752	0.817588
MXF 100X MIC	hMDM	158.982	15.4209	0.909098	169.463	14.3818	0.87839	10.4812	8.33595	0.580809	133.751	14.9155	0.916111	32.5523	2.10112	0.87796	25.2307	2.5721	0.873642	70.3301	3.95976	0.699743	85.9578	2.63922	0.766827
UT3	hMDM	48.8182	4.56689	1	64.6583	9.41899	1	15.8402	5.07401	1	37.9383	3.87756	1	15.5798	2.99484	1	10.8799	0.804056	1	26.2393	1.04927	1	33.9706	1.04927	1
PZA 1X MIC	hMDM	59.6873	4.82059	1.22265	67.9876	7.95703	1.05149	8.30032	9.02795	0.524005	45.9587	3.4355	1.21141	18.0571	3.79469	1.15901	13.7286	1.42369	1.26184	25.6024	1.69478	0.975727	35.975	1.69478	1.059
PZA 10X MIC	hMDM	50.1634	3.76708	1.02756	64.1693	4.71575	0.992437	14.0059	4.38131	0.8842	38.761	2.89977	1.02169	15.3439	1.44759	0.98486	11.4024	1.05187	1.04803	22.4445	2.08839	0.855376	31.0966	2.08839	0.915395
PZA 50X MIC	hMDM	46.9064	1.39001	0.960839	58.2131	3.2193	0.900319	11.3067	3.33545	0.713802	37.1093	1.37897	0.978148	14.5916	0.670739	0.936572	9.79713	0.519922	0.900481	14.8076	1.17344	0.564328	22.5251	1.17344	0.663075
PZA 100X MIC	hMDM	39.1037	10.2689	0.801007	54.6541	5.74279	0.845275	15.5504	5.47263	0.981709	34.1884	16.8051	0.901159	9.08006	10.9089	0.58281	4.91524	6.97917	0.451773	16.2138	0.991633	0.61792	23.5934	0.991633	0.694523
STR 1X MIC	hMDM	43.3604	3.38151	0.888202	57.3547	3.06116	0.887043	13.9943	2.04626	0.88347	32.8289	2.50099	0.865324	14.2432	1.07266	0.914211	10.5315	0.901589	0.967979	17.1694	0.95453	0.654339	25.9387	0.95453	0.763562
STR 10X MIC	hMDM	54.1207	5.53619	1.10862	72.2236	10.1665	1.117	18.1029	10.1553	1.14285	41.0803	3.75367	1.08282	18.731	2.83339	1.20226	13.0403	2.00756	1.19857	24.8566	2.71898	0.947302	34.8797	2.71898	1.02676
STR 50X MIC	hMDM	52.0436	4.6717	1.06607	64.5083	6.71568	0.99768	12.4648	2.73061	0.786909	39.7203	4.05523	1.04697	16.5821	2.71437	1.06434	12.3233	0.788614	1.13267	24.7694	1.4191	0.943981	33.9507	1.4191	0.999412
STR 100X MIC	hMDM	46.7759	5.00907	0.958166	63.5295	5.59967	0.982541	16.7536	3.05164	1.05767	35.8845	4.17534	0.945864	17.9085	2.00118	1.14947	10.8914	0.88604	1.00106	23.1649	2.021	0.882831	31.042	2.021	0.913788
UT4	hMDM	75.3318	17.9901	1	102.043	46.3738	1	26.7112	34.0054	1	62.2338	17.0208	1	24.0175	9.16914	1	13.098	1.49896	1	38.3905	5.66789	1	49.2946	5.84571	1
INH 1X MIC	hMDM	107.353	11.1794	1.42507	126.555	24.0601	1.24021	19.2016	14.6739	0.718859	86.4936	12.9471	1.38982	32.3158	4.36763	1.34551	20.8596	2.23716	1.59258	42.1554	4.01286	1.09807	59.3516	8.31568	1.20402
INH 10X MIC	hMDM	89.3632	17.4384	1.18626	116.185	26.274	1.13859	26.822	9.37826	1.00415	73.826	13.7751	1.18627	24.1046	2.28838	1.00363	15.5373	3.73787	1.18623	33.4232	2.9131	0.870612	48.6982	5.13558	0.987901
INH 50X MIC	hMDM	88.8871	10.3626	1.17994	102.539	22.3962	1.00486	13.6521	14.7548	0.5111	71.1936	9.54577	1.14397	22.2303	7.32125	0.925588	17.6936	1.8072	1.35086	49.5504	2.17224	1.2907	58.1877	2.46352	1.18041
INH 100X MIC	hMDM	89.506	15.7013	1.18816	110.272	34.6626	1.08064	20.7656	23.4518	0.777413	70.7506	15.0095	1.13685	27.886	4.10717	1.16107	18.7554	3.28313	1.43193	37.9395	2.07181	0.988251	51.3213	4.54138	1.04111
RIF 1X MIC	hMDM	97.5717	8.60392	1.29523	125.124	15.1044	1.22619	27.552	13.271	1.03148	82.0215	7.41925	1.31796	27.8323	2.48859	1.15883	15.5502	1.22599	1.18722	41.4182	4.57754	1.07887	53.5287	3.17095	1.08589
RIF 10X MIC	hMDM	84.954	13.9329	1.12773	105.65	33.8418	1.03535	20.6958	20.7998	0.774799	69.3811	12.8617	1.11485	26.3383	5.75375	1.09663	15.5729	1.13241	1.18895	35.7554	2.76388	0.93136	49.9968	3.75384	1.01424
RIF 50X MIC	hMDM	89.8391	3.1157	1.19258	113.443	15.7641	1.11172	23.6044	16.1263	0.883691	71.6414	3.48307	1.15117	28.1647	2.77906	1.17268	18.1976	1.63167	1.38934	32.1162	2.51013	0.836567	47.5703	4.11363	0.965021
RIF 100X MIC	hMDM	106.397	14.5166	1.41238	145.445	48.6252	1.42533	39.0477	38.7226	1.46185	82.5965	11.7242	1.3272	33.9	7.16611	1.41147	23.8005	3.68965	1.81711	40.7535	2.63441	1.06155	60.9873	4.85401	1.2372
UT5	hMDM	71.1984	1.25143	1	88.0208	1.8928	1	16.8224	1.03629	1	57.2279	1.07324	1	26.724	1.07903	1	13.9705	0.215294	1	40.5043	0.981455	1	48.7831	1.243	1
INH.RIF 1X MIC	hMDM	67.9707	1.69664	0.954666	80.8044	2.75555	0.918015	12.8338	1.7381	0.762895	54.4514	1.45136	0.951484	22.3468	0.355104	0.836208	13.5193	0.261544	0.967701	36.4016	0.280819	0.898711	42.252	0.64108	0.866121
INH.RIF 10X MIC	hMDM	66.5303	1.43733	0.934436	81.7196	1.67563	0.928413	15.1893	0.862351	0.90292	52.9167	1.21621	0.924667	21.8476	0.767843	0.817529	13.6136	0.250324	0.974453	36.7507	1.0446	0.90733	45.499	1.08611	0.932681
5FLD 1X MIC	hMDM	66.5995	0.990339	0.935408	75.0115	1.08716	0.852202	8.41197	0.905088	0.500044	53.3181	0.769516	0.931681	28.0587	1.19237	1.04995	13.2814	0.268956	0.950674	37.3338	0.801879	0.921724	47.3691	0.981955	0.971016
5FLD 10X MIC	hMDM	58.5756	2.46287	0.82271	72.3634	2.04107	0.822117	13.7878	1.64577	0.819608	46.3148	2.03737	0.809304	22.1222	0.641783	0.827804	12.2609	0.43489	0.877626	40.3385	0.887575	0.995907	49.794	1.17995	1.02072
UT6	hMDM	67.694	2.71404	1	75.475	3.2702	1	7.78098	3.88262	1	55.3121	1.86192	1	20.7148	0.510066	1	12.3819	1.44643	1	34.6914	2.5795	1	54.9014	1.93334	1
LZD 1X MIC	hMDM	81.2327	2.01777	1.2	90.9331	13.2199	1.20481	9.70037	12.4487	1.24668	66.5055	1.9735	1.20237	25.3237	0.447191	1.22249	14.7272	0.410251	1.18942	31.2305	2.51552	0.900238	54.4058	1.55781	0.990973
LZD 10X MIC	hMDM	75.6579	2.7511	1.11765	90.3107	2.11352	1.19656	14.6527	3.99926	1.88315	62.0691	2.30559	1.12216	23.8617	1.37537	1.15192	13.5889	0.505944	1.09748	36.0598	2.75911	1.03944	56.9013	4.01768	1.03643
LZD 50X MIC	hMDM	75.4425	4.23367	1.11446	92.157	8.2382	1.22103	16.7145	4.47498	2.14813	62.0292	3.14043	1.12144	25.3737	2.2377	1.22491	13.4133	1.41226	1.0833	35.9487	1.25071	1.03624	59.2129	0.958455	1.07853
LZD 100X MIC	hMDM	64.3194	5.27513	0.950149	89.0908	9.27488	1.1804	24.7714	6.18795	3.18359	52.0903	3.8892	0.941751	19.4342	2.89925	0.938182	12.2291	1.71242	0.987665	23.6846	1.10673	0.682723	42.5539	1.44981	0.775096
CFZ 1X MIC	hMDM	68.1612	4.81152	1.0069	78.732	4.91695	1.04315	10.5709	9.47316	1.35855	56.2765	3.78465	1.01744	21.9466	1.4964	1.05946	11.8847	1.25556	0.959843	39.5455	7.99607	1.13992	58.2961	8.22789	1.06183
CFZ 10X MIC	hMDM	63.4305	3.80684	0.937018	79.0709	10.5228	1.04764	15.6405	7.94459	2.01009	50.697	3.43858	0.916562	20.7299	1.82927	1.00073	12.7335	0.623778	1.0284	30.1167	3.80186	0.868132	47.0442	4.83027	0.856884
CFZ 50X MIC	hMDM	70.8134	3.28859	1.04608	74.6464	4.08735	0.989022	3.83303	5.06399	0.492615	47.4319	2.17282	0.857531	20.886	1.79629	1.00827	23.3815	1.61889	1.88837	32.3365	5.08782	0.932119	47.5672	4.24372	0.86641
CFZ 100X MIC	hMDM	85.5214	5.93986	1.26335	82.019	8.11505	1.0867	-3.50238	6.18685	-0.45012	47.9141	3.63216	0.86625	25.9703	1.63166	1.25371	37.6072	2.90965	3.03728	37.5417	4.92849	1.08216	55.4466	5.99849	1.00993

## Sheet: Dataset S2
Dataset S2. Values of Pearson's correlation co-efficient of the averaged bioenergetic parameters of all three cell types treated with anti-TB drugs used in Fig. 4A.
Variable	Mean	Std. Dev.	Relative non-mitochondrial OCR	Relative Basal Respiration	Relative Maximal Respiration	Relative proton leak	Relative ATP-linked OCR	Relative Spare Respiratory Capacity	Relative Basal ECAR	Relative Compensatory ECAR
Relative non-mitochondrial OCR	0.620464	0.219485		0.879953	0.778945	0.34763	0.769847	0.321921	0.549325	0.695627
Relative Basal Respiration	0.647875	0.224452	0.879953		0.78508	0.485581	0.823717	0.244906	0.588152	0.727736
Relative Maximal Respiration	0.588321	0.311932	0.778945	0.78508		-0.0167962	0.911325	0.630517	0.40144	0.627738
Relative proton leak	0.229174	0.336802	0.34763	0.485581	-0.0167962		-0.0864996	-0.236997	0.627059	0.484241
Relative ATP-linked OCR	0.514709	0.355701	0.769847	0.823717	0.911325	-0.0864996		0.43032	0.245176	0.509075
Relative Spare Respiratory Capacity	0.27933	0.265752	0.321921	0.244906	0.630517	-0.236997	0.43032		0.219059	0.345584
Relative Basal ECAR	0.508096	0.245402	0.549325	0.588152	0.40144	0.627059	0.245176	0.219059		0.926459
Relative Compensatory ECAR	0.616637	0.190291	0.695627	0.727736	0.627738	0.484241	0.509075	0.345584	0.926459

## Sheet: Dataset S3
Dataset S3. Values of Pearson's correlation co-efficient of the averaged bioenergetic parameters of HepG2 cells treated with anti-TB drugs used in Fig. 4B.
Pearson's co-efficient:
Variable	Mean	Std. Dev.	Relative non-mitochondrial OCR	Relative Basal Respiration	Relative Maximal Respiration	Relative proton leak	Relative ATP-linked OCR	Relative Spare Respiratory Capacity	Relative Basal ECAR	Relative Compensatory ECAR
Relative non-mitochondrial OCR	0.600803	0.686717		0.76857	0.975265	-0.937015	0.898236	0.995546	0.698151	0.806869
Relative Basal Respiration	0.690272	0.535723	0.76857		0.890971	-0.496698	0.971543	0.704835	0.994619	0.998064
Relative Maximal Respiration	0.672782	0.667347	0.975265	0.890971		-0.836633	0.973167	0.950084	0.839134	0.917484
Relative proton leak	-0.696868	0.222494	-0.937015	-0.496698	-0.836633		-0.688144	-0.96577	-0.404104	-0.549712
Relative ATP-linked OCR	0.704824	0.616051	0.898236	0.971543	0.973167	-0.688144		0.852802	0.941774	0.984392
Relative Spare Respiratory Capacity	0.558947	0.685115	0.995546	0.704835	0.950084	-0.96577	0.852802		0.627548	0.747586
Relative Basal ECAR	0.669053	0.493988	0.698151	0.994619	0.839134	-0.404104	0.941774	0.627548		0.98625
Relative Compensatory ECAR	0.698705	0.55893	0.806869	0.998064	0.917484	-0.549712	0.984392	0.747586	0.98625
p-values:
Variable	Mean	Std. Dev.	Relative non-mitochondrial OCR	Relative Basal Respiration	Relative Maximal Respiration	Relative proton leak	Relative ATP-linked OCR	Relative Spare Respiratory Capacity	Relative Basal ECAR	Relative Compensatory ECAR
Relative non-mitochondrial OCR				0.845108	0.678858	0.152369	0.710184	0.501262	0.531718	0.655701
Relative Basal Respiration			0.845108		0.632152	0.404372	0.674188	0.401797	0.706063	0.757075
Relative Maximal Respiration			0.678858	0.632152		-0.430349	0.980574	0.938946	0.14224	0.416098
Relative proton leak			0.152369	0.404372	-0.430349		-0.401538	-0.621328	0.677777	0.414652
Relative ATP-linked OCR			0.710184	0.674188	0.980574	-0.401538		0.903516	0.160812	0.425394
Relative Spare Respiratory Capacity			0.501262	0.401797	0.938946	-0.621328	0.903516		-0.054617	0.237751
Relative Basal ECAR			0.531718	0.706063	0.14224	0.677777	0.160812	-0.054617		0.923353
Relative Compensatory ECAR			0.655701	0.757075	0.416098	0.414652	0.425394	0.237751	0.923353

## Sheet: Dataset S4
Dataset S4. Values of Pearson's correlation co-efficient of the averaged bioenergetic parameters of THP-1 cells treated with anti-TB drugs used in Fig. 4C.
Pearson's correlation co-efficient
Variable	Mean	Std. Dev.	Relative non-mitochondrial OCR	Relative Basal Respiration	Relative Maximal Respiration	Relative proton leak	Relative ATP-linked OCR	Relative Spare Respiratory Capacity	Relative Basal ECAR	Relative Compensatory ECAR
Relative non-mitochondrial OCR	0.599602	0.30519		0.914149	0.848519	0.482566	0.840806	0.122589	0.298913	0.689673
Relative Basal Respiration	0.618051	0.325735	0.914149		0.876046	0.514349	0.925394	0.145344	0.237735	0.71334
Relative Maximal Respiration	0.59158	0.324329	0.848519	0.876046		0.186628	0.930129	0.470684	0.161265	0.667789
Relative proton leak	0.366558	0.352264	0.482566	0.514349	0.186628		0.153141	-0.234098	0.77599	0.687331
Relative ATP-linked OCR	0.515401	0.399321	0.840806	0.925394	0.930129	0.153141		0.291625	-0.0584978	0.525213
Relative Spare Respiratory Capacity	0.192971	0.225223	0.122589	0.145344	0.470684	-0.234098	0.291625		0.194701	0.35995
Relative Basal ECAR	0.341039	0.317595	0.298913	0.237735	0.161265	0.77599	-0.0584978	0.194701		0.777166
Relative Compensatory ECAR	0.631495	0.141875	0.689673	0.71334	0.667789	0.687331	0.525213	0.35995	0.777166
p-values:
Variable	Mean	Std. Dev.	Relative non-mitochondrial OCR	Relative Basal Respiration	Relative Maximal Respiration	Relative proton leak	Relative ATP-linked OCR	Relative Spare Respiratory Capacity	Relative Basal ECAR	Relative Compensatory ECAR
Relative non-mitochondrial OCR				1.75697e-16	4.70825e-12	0.00161285	1.12683e-11	0.451099	0.0609807	8.55258e-07
Relative Basal Respiration			1.75697e-16		1.3397e-13	0.000685584	1.34783e-17	0.370866	0.139632	2.39308e-07
Relative Maximal Respiration			4.70825e-12	1.3397e-13		0.248879	4.04346e-18	0.00217575	0.320167	2.50889e-06
Relative proton leak			0.00161285	0.000685584	0.248879		0.345468	0.145972	4.04458e-09	9.63897e-07
Relative ATP-linked OCR			1.12683e-11	1.34783e-17	4.04346e-18	0.345468		0.0678763	0.719933	0.000501866
Relative Spare Respiratory Capacity			0.451099	0.370866	0.00217575	0.145972	0.0678763		0.228624	0.0225246
Relative Basal ECAR			0.0609807	0.139632	0.320167	4.04458e-09	0.719933	0.228624		3.7008e-09
Relative Compensatory ECAR			8.55258e-07	2.39308e-07	2.50889e-06	9.63897e-07	0.000501866	0.0225246	3.7008e-09

## Sheet: Dataset S5
Dataset S5. Values of Pearson's correlation co-efficient of the averaged bioenergetic parameters of hMDM cells treated with anti-TB drugs used in Figure 4D.
Variable	Mean	Std. Dev.	Relative non-mitochondrial OCR	Relative Basal Respiration	Relative Maximal Respiration	Relative proton leak	Relative ATP-linked OCR	Relative Spare Respiratory Capacity	Relative Basal ECAR	Relative Compensatory ECAR
Relative non-mitochondrial OCR	0.680346	0.231039		0.883059	0.849675	0.652575	0.768384	0.196977	0.646553	0.765197
Relative Basal Respiration	0.69857	0.300402	0.883059		0.859287	0.684379	0.907309	0.0463419	0.699667	0.809949
Relative Maximal Respiration	0.68199	0.162193	0.849675	0.859287		0.511274	0.825109	0.499301	0.558901	0.670381
Relative proton leak	0.42309	0.315837	0.652575	0.684379	0.511274		0.315511	-0.239967	0.529407	0.508453
Relative ATP-linked OCR	0.62494	0.269377	0.768384	0.907309	0.825109	0.315511		0.199669	0.600248	0.758348
Relative Spare Respiratory Capacity	0.111573	0.225817	0.196977	0.0463419	0.499301	-0.239967	0.199669		0.00540802	0.0732791
Relative Basal ECAR	0.56782	0.281954	0.646553	0.699667	0.558901	0.529407	0.600248	0.00540802		0.934552
Relative Compensatory ECAR	0.645737	0.284164	0.765197	0.809949	0.670381	0.508453	0.758348	0.0732791	0.934552
p-values:
Variable	Mean	Std. Dev.	Relative non-mitochondrial OCR	Relative Basal Respiration	Relative Maximal Respiration	Relative proton leak	Relative ATP-linked OCR	Relative Spare Respiratory Capacity	Relative Basal ECAR	Relative Compensatory ECAR
Relative non-mitochondrial OCR				0.883059	0.849675	0.652575	0.768384	0.196977	0.646553	0.765197
Relative Basal Respiration			0.883059		0.859287	0.684379	0.907309	0.0463419	0.699667	0.809949
Relative Maximal Respiration			0.849675	0.859287		0.511274	0.825109	0.499301	0.558901	0.670381
Relative proton leak			0.652575	0.684379	0.511274		0.315511	-0.239967	0.529407	0.508453
Relative ATP-linked OCR			0.768384	0.907309	0.825109	0.315511		0.199669	0.600248	0.758348
Relative Spare Respiratory Capacity			0.196977	0.0463419	0.499301	-0.239967	0.199669		0.00540802	0.0732791
Relative Basal ECAR			0.646553	0.699667	0.558901	0.529407	0.600248	0.00540802		0.934552
Relative Compensatory ECAR			0.765197	0.809949	0.670381	0.508453	0.758348	0.0732791	0.934552

## Sheet: Dataset S6
Dataset S6. Values for Pearson's correlation co-efficient of averaged bioenergetic parameters and the MTT % Viability of all three cell types treated with anti-TB drugs used in Fig. 6A.
Variable	Mean	Std. Dev.	Relative non-mitochondrial OCR	Relative Basal Respiration	Relative Maximal Respiration	Relative proton leak	Relative ATP-linked OCR	Relative Spare Respiratory Capacity	Relative Basal ECAR	Relative Compensatory ECAR	MTT %Viability
Relative non-mitochondrial OCR	0.500918	0.394489		0.879953	0.778945	0.34763	0.769847	0.321921	0.549325	0.695627	-0.335903
Relative Basal Respiration	0.515192	0.428975	0.879953		0.78508	0.485581	0.823717	0.244906	0.588152	0.727736	-0.413587
Relative Maximal Respiration	0.474472	0.432544	0.778945	0.78508		-0.0167962	0.911325	0.630517	0.40144	0.627738	-0.322471
Relative proton leak	0.164221	0.361914	0.34763	0.485581	-0.0167962		-0.0864996	-0.236997	0.627059	0.484241	-0.290449
Relative ATP-linked OCR	0.415472	0.432703	0.769847	0.823717	0.911325	-0.0864996		0.43032	0.245176	0.509075	-0.279186
Relative Spare Respiratory Capacity	0.213881	0.307901	0.321921	0.244906	0.630517	-0.236997	0.43032		0.219059	0.345584	-0.244259
Relative Basal ECAR	0.400128	0.380625	0.549325	0.588152	0.40144	0.627059	0.245176	0.219059		0.926459	-0.355648
Relative Compensatory ECAR	0.489348	0.400821	0.695627	0.727736	0.627738	0.484241	0.509075	0.345584	0.926459		-0.401674
MTT %Viability	-0.330397	0.059003	-0.335903	-0.413587	-0.322471	-0.290449	-0.279186	-0.244259	-0.355648	-0.401674

## Sheet: Dataset S7
Dataset S7. Values for Pearson's correlation co-efficient of averaged bioenergetic parameters and the MTT % Viability of HepG2 cells treated with anti-TB drugs used in Fig. 6B
Variable	Mean	Std. Dev.	Relative non-mitochondrial OCR	Relative Basal Respiration	Relative Maximal Respiration	Relative proton leak	Relative ATP-linked OCR	Relative Spare Respiratory Capacity	Relative Basal ECAR	Relative Compensatory ECAR	MTT %Viability
Relative non-mitochondrial OCR	0.485661	0.341364		0.845108	0.678858	0.152369	0.710184	0.501262	0.531718	0.655701	-0.189915
Relative Basal Respiration	0.520017	0.352456	0.845108		0.632152	0.404372	0.674188	0.401797	0.706063	0.757075	-0.260618
Relative Maximal Respiration	0.419236	0.489334	0.678858	0.632152		-0.430349	0.980574	0.938946	0.14224	0.416098	-0.00463256
Relative proton leak	-0.004506	0.478718	0.152369	0.404372	-0.430349		-0.401538	-0.621328	0.677777	0.414652	-0.232004
Relative ATP-linked OCR	0.42168	0.491158	0.710184	0.674188	0.980574	-0.401538		0.903516	0.160812	0.425394	-0.079693
Relative Spare Respiratory Capacity	0.302539	0.512243	0.501262	0.401797	0.938946	-0.621328	0.903516		-0.054617	0.237751	0.112986
Relative Basal ECAR	0.354844	0.413481	0.531718	0.706063	0.14224	0.677777	0.160812	-0.054617		0.923353	-0.248591
Relative Compensatory ECAR	0.451132	0.350288	0.655701	0.757075	0.416098	0.414652	0.425394	0.237751	0.923353		-0.220969
MTT %Viability	-0.14043	0.13618	-0.189915	-0.260618	-0.00463256	-0.232004	-0.079693	0.112986	-0.248591	-0.220969

## Sheet: Dataset S8
Dataset S8. Values for Pearson's correlation co-efficient of averaged bioenergetic parameters and MTT % viability of THP-1 cells treatedwith anti-TB drugs used for Fig. 6C
Variable	Mean	Std. Dev.	Relative non-mitochondrial OCR	Relative Basal Respiration	Relative Maximal Respiration	Relative proton leak	Relative ATP-linked OCR	Relative Spare Respiratory Capacity	Relative Basal ECAR	Relative Compensatory ECAR	MTT %Viability
Relative non-mitochondrial OCR	0.492907	0.413407		0.914149	0.848519	0.482566	0.840806	0.122589	0.298913	0.689673	-0.253958
Relative Basal Respiration	0.485635	0.480851	0.914149		0.876046	0.514349	0.925394	0.145344	0.237735	0.71334	-0.441275
Relative Maximal Respiration	0.495158	0.405635	0.848519	0.876046		0.186628	0.930129	0.470684	0.161265	0.667789	-0.179798
Relative proton leak	0.261544	0.441119	0.482566	0.514349	0.186628		0.153141	-0.234098	0.77599	0.687331	-0.473554
Relative ATP-linked OCR	0.413812	0.468232	0.840806	0.925394	0.930129	0.153141		0.291625	-0.0584978	0.525213	-0.297314
Relative Spare Respiratory Capacity	0.173958	0.215338	0.122589	0.145344	0.470684	-0.234098	0.291625		0.194701	0.35995	0.0408698
Relative Basal ECAR	0.267657	0.359911	0.298913	0.237735	0.161265	0.77599	-0.0584978	0.194701		0.777166	-0.246016					d
Relative Compensatory ECAR	0.490478	0.419927	0.689673	0.71334	0.667789	0.687331	0.525213	0.35995	0.777166		-0.496638
MTT %Viability	-0.29346	0.17892	-0.253958	-0.441275	-0.179798	-0.473554	-0.297314	0.0408698	-0.246016	-0.496638

## Sheet: Dataset S9
Dataset S9. Values of Pearson's correlation co-efficient of averaged bionenergetic parameters and MTT % Viability of hMDM cells treated with anti-TB drugs used in Fig. 6D.
Variable	Mean	Std. Dev.	Relative non-mitochondrial OCR	Relative Basal Respiration	Relative Maximal Respiration	Relative proton leak	Relative ATP-linked OCR	Relative Spare Respiratory Capacity	Relative Basal ECAR	Relative Compensatory ECAR	MTT %Viability
Relative non-mitochondrial OCR	0.535966	0.459365		0.881281	0.848933	0.65239	0.768397	0.194385	0.646521	0.765272	-0.469451
Relative Basal Respiration	0.560978	0.475093	0.881281		0.853926	0.687298	0.907394	0.0393771	0.697072	0.810613	-0.389133
Relative Maximal Respiration	0.5378	0.428955	0.848933	0.853926		0.508257	0.822634	0.498795	0.558758	0.668411	-0.457315
Relative proton leak	0.329681	0.395405	0.65239	0.687298	0.508257		0.319626	-0.244461	0.528075	0.511149	-0.32489
Relative ATP-linked OCR	0.506689	0.416414	0.768397	0.907394	0.822634	0.319626		0.194424	0.599562	0.759379	-0.317902
Relative Spare Respiratory Capacity	0.058421	0.252551	0.194385	0.0393771	0.498795	-0.244461	0.194424		0.00472281	0.0687876	-0.288667
Relative Basal ECAR	0.449234	0.422724	0.646521	0.697072	0.558758	0.528075	0.599562	0.00472281		0.933246	-0.374087
Relative Compensatory ECAR	0.519967	0.442029	0.765272	0.810613	0.668411	0.511149	0.759379	0.0687876	0.933246		-0.357121
MTT %Viability	-0.372321	0.06479	-0.469451	-0.389133	-0.457315	-0.32489	-0.317902	-0.288667	-0.374087	-0.357121

## Sheet: Dataset S10
Dataset 10. %Viabilities of the three cell-types following 24 hr treatment with the anti-TB drugs as determined by the MTT assay.
Cell line	Conc	Drug	MTT %Viability Average	MTT %Viability Std Dev
HepG2	1x	EMB	92.7805	6.68309
HepG2	10x	EMB	99.4228	6.96294
HepG2	50x	EMB	99.9738	7.68389
HepG2	100x	EMB	92.2855	6.15358
HepG2	1x	MXF	91.1798	5.74538
HepG2	10x	MXF	95.0677	5.97
HepG2	50x	MXF	95.114	6.00087
HepG2	100x	MXF	94.7591	6.97381
HepG2	1x	PZA	91.4006	10.3544
HepG2	10x	PZA	89.6724	12.025
HepG2	50x	PZA	87.5562	15.161
HepG2	100x	PZA	100.675	14.5559
HepG2	1x	STR	93.9929	10.3844
HepG2	10x	STR	96.0876	11.8799
HepG2	50x	STR	93.5381	10.9588
HepG2	100x	STR	80.428	9.86065
HepG2	1x	BDQ	105.677	9.80173
HepG2	10x	BDQ	102.989	8.83271
HepG2	50x	BDQ	100.018	9.52809
HepG2	100x	BDQ	101.802	10.0051
HepG2	1x	CFZ	95.5816	4.9232
HepG2	10x	CFZ	95.8089	4.62155
HepG2	50x	CFZ	93.5841	4.811
HepG2	100x	CFZ	73.9328	4.66888
HepG2	1x	INH	94.6535	7.72077
HepG2	10x	INH	97.2479	9.9741
HepG2	50x	INH	84.219	9.02721
HepG2	100x	INH	87.5557	9.01488
HepG2	1x	RIF	98.4961	8.77457
HepG2	10x	RIF	95.5979	10.1765
HepG2	50x	RIF	79.9929	6.18146
HepG2	100x	RIF	64.6117	6.12914
HepG2	1x	INH.RIF	97.0345	10.9789
HepG2	10x	INH.RIF	92.5587	12.5959
HepG2	1x	5FLD	106.828	11.6117
HepG2	10x	5FLD	99.221	12.8778
HepG2	1x	LZD	101.738	11.4936
HepG2	10x	LZD	85.853	12.4763
HepG2	50x	LZD	73.4764	8.81974
HepG2	100x	LZD	62.9289	8.49481
THP1	1x	INH	89.8422	12.7049
THP1	10x	INH	98.7798	14.6846
THP1	50x	INH	96.0619	16.738
THP1	100x	INH	95.9313	12.9745
THP1	1x	RIF	76.8366	9.93528
THP1	10x	RIF	88.3788	11.0667
THP1	50x	RIF	90.7569	12.4567
THP1	100x	RIF	92.0374	11.3731
THP1	1x	BDQ	85.4441	2.91841
THP1	10x	BDQ	86.3419	12.9096
THP1	50x	BDQ	83.9064	3.00426
THP1	100x	BDQ	76.4565	3.57361
THP1	1x	CFZ	97.0392	6.64997
THP1	10x	CFZ	90.4489	4.28888
THP1	50x	CFZ	90.8787	3.71309
THP1	100x	CFZ	80.9933	2.8609
THP1	1x	EMB	95.3752	8.49082
THP1	10x	EMB	96.5592	4.23043
THP1	50x	EMB	101.42	4.5156
THP1	100x	EMB	89.118	5.87055
THP1	1x	MXF	96.7107	5.79713
THP1	10x	MXF	93.4213	5.12241
THP1	50x	MXF	91.1924	3.92164
THP1	100x	MXF	91.5819	3.07771
THP1	1x	PZA	88.6577	14.4848
THP1	10x	PZA	92.1865	15.1548
THP1	50x	PZA	102.409	18.4215
THP1	100x	PZA	98.3363	15.1248
THP1	1x	LZD	97.0233	6.26096
THP1	10x	LZD	94.415	7.17985
THP1	50x	LZD	84.3672	11.4266
THP1	100x	LZD	85.9296	7.74559
THP1	1x	STR	96.011	15.6947
THP1	10x	STR	95.8772	15.1562
THP1	50x	STR	88.8362	13.9091
THP1	100x	STR	80.4834	12.5281
THP1	1x	INH.RIF	102.296	5.77095
THP1	10x	INH.RIF	96	6.64835
THP1	1x	5FLD	99.3603	5.37821
THP1	10x	5FLD	97.8922	7.01738
hMDM	1x	BDQ	100.352	16.6335
hMDM	10x	BDQ	105.868	13.5157
hMDM	50x	BDQ	89.2702	12.7867
hMDM	100x	BDQ	88.5602	21.7128
hMDM	1x	EMB	100.332	8.62249
hMDM	10x	EMB	93.9776	9.39282
hMDM	50x	EMB	100.982	11.6611
hMDM	100x	EMB	105.553	13.2562
hMDM	1x	MXF	103.798	10.0201
hMDM	10x	MXF	90.8612	9.89354
hMDM	50x	MXF	98.8616	9.69055
hMDM	100x	MXF	99.827	9.60865
hMDM	1x	PZA	91.9602	13.1887
hMDM	10x	PZA	95.6204	13.8239
hMDM	50x	PZA	106.224	17.2047
hMDM	100x	PZA	101.999	13.5056
hMDM	1x	STR	99.5874	14.2926
hMDM	10x	STR	99.4486	13.6592
hMDM	50x	STR	92.1454	12.4958
hMDM	100x	STR	83.4814	11.2332
hMDM	1x	INH	94.9848	11.1848
hMDM	10x	INH	87.6551	13.2702
hMDM	50x	INH	95.1336	14.9784
hMDM	100x	INH	75.4224	16.46
hMDM	1x	RIF	90.6351	16.1696
hMDM	10x	RIF	97.7091	11.3052
hMDM	50x	RIF	103.574	13.1645
hMDM	100x	RIF	97.5107	13.9522
hMDM	1x	INH.RIF	94.2446	6.63583
hMDM	10x	INH.RIF	89.8975	8.60956
hMDM	1x	5FLD	102.075	6.02815
hMDM	10x	5FLD	96.3682	8.63479
hMDM	1x	LZD	97.777	7.86753
hMDM	10x	LZD	108.31	6.17
hMDM	50x	LZD	91.893	8.73446
hMDM	100x	LZD	94.1791	6.02969
hMDM	1x	CFZ	91.1489	13.4775
hMDM	10x	CFZ	86.7357	21.4015
hMDM	50x	CFZ	75.4579	12.4661
hMDM	100x	CFZ	78.2791	12.9894
